# Supplementary material for: MicroRNAomic Analysis of Spent Media from Slow- and Fast-Growing Bovine Embryos Reveal Distinct Differences
Source: Animals (Basel). 2024 Aug 13;14(16):2331. doi: 10.3390/ani14162331 (PMC11350645; doi:10.3390/ani14162331)
Supplement: Supplementary file 1 [file animals-14-02331-s001.zip]

Archive with 1 entries (1 files):
- animals-3022580-supplementary.pdf
